# Supplementary material for: Ex Vivo Evaluation of Mucosal Responses to Vaccination with ALVAC and AIDSVAX of Non-Human Primates
Source: Vaccines (Basel). 2022 Jan 25;10(2):187. doi: 10.3390/vaccines10020187 (PMC8879115; doi:10.3390/vaccines10020187)
Supplement: Supplementary file 1 [file vaccines-10-00187-s001.zip]

Archive with 15 entries (15 files):
- Figure S1.pdf
- Figure S10.pdf
- Figure S11.pdf
- Figure S12.pdf
- Figure S13.pdf
- Figure S14.pdf
- Figure S2.pdf
- Figure S3.pdf
- Figure S4.pdf
- Figure S5.pdf
- Figure S6.pdf
- Figure S7.pdf
- Figure S8.pdf
- Figure S9.pdf
- Supplementary Material and Methods.pdf
